# Supplementary material for: Gut Dysbiosis and Immune System in Atherosclerotic Cardiovascular Disease (ACVD)
Source: Microorganisms. 2022 Jan 5;10(1):108. doi: 10.3390/microorganisms10010108 (PMC8780459; doi:10.3390/microorganisms10010108)
Supplement: Supplementary file 1 [file microorganisms-10-00108-s001.zip]

Archive with 1 entries (1 files):
- microorganisms-1545563-supplementary.pdf
